# Supplementary material for: Metabolic Flexibility in Canine Mammary Tumors: Implications of the Carnitine System
Source: Animals (Basel). 2021 Oct 15;11(10):2969. doi: 10.3390/ani11102969 (PMC8532965; doi:10.3390/ani11102969)
Supplement: Supplementary file 1 [file animals-11-02969-s001.zip]

Archive with 1 entries (1 files):
- animals-1386933-supplementary.pdf
